# Supplementary material for: Fattening by Dietary Replacement with Fly Maggot Larvae (Musca domestica) Enhances the Edible Yield, Antioxidant Capability, Nutritional and Taste Quality of Adult Chinese Mitten Crab Eriocheir sinensis
Source: Foods. 2025 Apr 3;14(7):1250. doi: 10.3390/foods14071250 (PMC11989204; doi:10.3390/foods14071250)
Supplement: Supplementary file 1 [file foods-14-01250-s001.zip]

Archive with 1 entries (1 files):
- foods-3532827-supplementary.pdf
